# Supplementary material for: Associations of Vitamin D Receptor (ApaI, FokI, TaqI, BsmI) Polymorphisms with Neurodegenerative Diseases in the Middle East, North Africa and Turkiye (MENA&T) Region: A Systematic Review and Meta-Analysis Toward Population-Specific Precision Medicine
Source: J Pers Med. 2026 May 22;16(6):277. doi: 10.3390/jpm16060277 (PMC13301335; doi:10.3390/jpm16060277)
Supplement: Supplementary file 1 [file jpm-16-00277-s001.zip]

Archive with 2 entries (2 files):
- jpm-4210655-supplementary.pdf
- PRISMA_2020_checklist_VDR_JPM.pdf
